# Supplementary material for: The E-Textile for Biomedical Applications: A Systematic Review of Literature
Source: Diagnostics (Basel). 2021 Dec 3;11(12):2263. doi: 10.3390/diagnostics11122263 (PMC8700039; doi:10.3390/diagnostics11122263)
Supplement: Supplementary file 1 [file diagnostics-11-02263-s001.zip]

Archive with 1 entries (1 files):
- diagnostics-1411836-supplementary.pdf
